# Supplementary material for: Spatial match analysis of multiple factors in the geopolitical environment of the Arctic Passage
Source: PLoS One. 2022 Jul 1;17(7):e0270262. doi: 10.1371/journal.pone.0270262 (PMC9249171; doi:10.1371/journal.pone.0270262)
Supplement: S1 Table — (XLSX) [file pone.0270262.s001.xlsx]

## Sheet: data1
SOVEREIGN	Government Effectiveness	GDP Growth	Military Expenditure	Human Development Index	Rule of Law
Iceland	91.3462	4.19495	0	0.94	90.8654
Denmark	95.6731	2.82174	1.14602	0.93	97.5962
Russian Federation	50.9615	1.82579	4.23341	0.83	22.1154
Finland	98.0769	3.19241	1.36569	0.92	100
Canada	97.1154	3.03988	1.2934	0.92	95.6731
United States	92.7885	2.33268	3.10901	0.92	91.8269
Norway	99.0385	2.32329	1.61782	0.95	99.5192
Sweden	96.1538	2.56792	1.0335	0.94	99.0385
