# Supplementary material for: Spatial match analysis of multiple factors in the geopolitical environment of the Arctic Passage
Source: PLoS One. 2022 Jul 1;17(7):e0270262. doi: 10.1371/journal.pone.0270262 (PMC9249171; doi:10.1371/journal.pone.0270262)
Supplement: S2 Table — (XLSX) [file pone.0270262.s002.xlsx]

## Sheet: GDP
Country Name	Indicator Name	2005	2010	2015	2018
加拿大	GDP（现价美元）	1.16936e+12	1.61354e+12	1.5529e+12	1.71334e+12
中国	GDP（现价美元）	2.28597e+12	6.08716e+12	1.10155e+13	1.36082e+13
丹麦	GDP（现价美元）	2.64467e+11	3.21995e+11	3.02673e+11	3.55675e+11
芬兰	GDP（现价美元）	2.04809e+11	2.49181e+11	2.34585e+11	2.76743e+11
冰岛	GDP（现价美元）	1.68125e+10	1.36837e+10	1.73442e+10	2.58785e+10
日本	GDP（现价美元）	4.75541e+12	5.7001e+12	4.38948e+12	4.97132e+12
韩国	GDP（现价美元）	8.98137e+11	1.0945e+12	1.38276e+12	1.61942e+12
蒙古	GDP（现价美元）	2.52347e+09	7.18948e+09	1.17496e+10	1.30667e+10
挪威	GDP（现价美元）	3.08884e+11	4.28757e+11	3.85802e+11	4.34167e+11
俄罗斯	GDP（现价美元）	7.64017e+11	1.52492e+12	1.36359e+12	1.65755e+12
瑞典	GDP（现价美元）	3.89752e+11	4.95329e+11	5.03651e+11	5.56086e+11
美国	GDP（现价美元）	13036640229000	14992052727000	18219297584000	2.05443e+13

## Sheet: 进口量
Country Name	Indicator Name	2005	2010	2015	2018
加拿大	GDP（现价美元）	4.32369e+11	4.71737e+11	4.95747e+11	5.50512e+11
中国	GDP（现价美元）	7.73339e+11	1.65482e+12	2.36209e+12	2.65561e+12
丹麦	GDP（现价美元）	1.25495e+11	1.62681e+11	1.67736e+11	1.97904e+11
芬兰	GDP（现价美元）	8.24835e+10	9.57215e+10	8.30081e+10	1.06716e+11
冰岛	GDP（现价美元）	5.11137e+09	7.11337e+09	9.00838e+09	1.22194e+10
日本	GDP（现价美元）	6.66349e+11	8.5711e+11	7.73029e+11	9.17124e+11
韩国	GDP（现价美元）	3.30601e+11	5.40896e+11	6.26899e+11	7.12711e+11
蒙古	GDP（现价美元）	1.48303e+09	3.35598e+09	5.36318e+09	7.66501e+09
挪威	GDP（现价美元）	1.34064e+11	1.70473e+11	1.4584e+11	1.66901e+11
俄罗斯	GDP（现价美元）	2.68957e+11	4.45513e+11	3.91451e+11	5.09551e+11
瑞典	GDP（现价美元）	1.7558e+11	2.21575e+11	2.23092e+11	2.54619e+11
美国	GDP（现价美元）	1305225000000	1846280000000	2266800000000	2510250000000

## Sheet: 出口量
Country Name	Indicator Name	2005	2010	2015	2018
加拿大	GDP（现价美元）	3.85981e+11	5.02035e+11	5.34115e+11	5.8413e+11
中国	GDP（现价美元）	6.48712e+11	1.43242e+12	2.00326e+12	2.54899e+12
丹麦	GDP（现价美元）	1.10938e+11	1.40316e+11	1.4719e+11	1.76395e+11
芬兰	GDP（现价美元）	7.43577e+10	9.23217e+10	8.43412e+10	1.08741e+11
冰岛	GDP（现价美元）	7.09378e+09	5.76176e+09	7.76789e+09	1.14205e+10
日本	GDP（现价美元）	5.94571e+11	7.7386e+11	7.91424e+11	9.04426e+11
韩国	GDP（现价美元）	3.08732e+11	5.06037e+11	5.30642e+11	6.31474e+11
蒙古	GDP（现价美元）	1.60523e+09	4.07435e+09	5.2452e+09	8.39314e+09
挪威	GDP（现价美元）	8.46684e+10	1.22152e+11	1.23678e+11	1.4168e+11
俄罗斯	GDP（现价美元）	1.64341e+11	3.22367e+11	2.81491e+11	3.44263e+11
瑞典	GDP（现价美元）	1.5236e+11	1.97386e+11	2.02852e+11	2.40713e+11
美国	GDP（现价美元）	2026418000000	2360183000000	2786645000000	3148464000000
